# Supplementary material for: Triage Strategies Based on C-Reactive Protein Levels and SARS-CoV-2 Tests among Individuals Referred with Suspected COVID-19: A Prospective Cohort Study
Source: J Clin Med. 2021 Dec 30;11(1):201. doi: 10.3390/jcm11010201 (PMC8745759; doi:10.3390/jcm11010201)
Supplement: Supplementary file 1 [file jcm-11-00201-s001.zip]

Archive with 2 entries (2 files):
- Supplementary Material File S1 Original protocol.pdf
- Supplementary Material File S2 Statistical Analysis Plan_1.2021April13.pdf
